# Supplementary material for: Genome-Wide Association Studies of Free Amino Acid Levels by Six Multi-Locus Models in Bread Wheat
Source: Front Plant Sci. 2018 Aug 14;9:1196. doi: 10.3389/fpls.2018.01196 (PMC6103272; doi:10.3389/fpls.2018.01196)
Supplement: Supplementary file 1 [file Data_Sheet_1.XLSX]

## Sheet: Supplementary Table S1
Supplementary Table S1 The 182 wheat accessions used in the genome-wide association study (GWAS) for AA levels.
No.	Name	Origin
GZ581	Huaimai20	Anhui
GZ582	Zhoumai23	Henan
GZ583	Bima1	Shannxi
GZ585	Wunong148	Shannxi
GZ587	PH82-2	Shandong
GZ588	Wennong14	Shandong
GZ590	Barra	Italy
GZ591	Jimai21	Shandong
GZ592	Zhongyu9	Henan
GZ595	Zhongmai415	Beijing
GZ596	Zhoumai18	Henan
GZ597	Zhoumai31	Henan
GZ598	Bima4	Shannxi
GZ599	Nongda212	Beijing
GZ601	Neixiang188	Henan
GZ602	Yumai49	Henan
GZ603	Beijing0045	Beijing
GZ604	Wan23094	Anhui
GZ605	Huaimai21	Anhui
GZ606	Aifeng3	Shannxi
GZ610	Norin 61	Japan
GZ611	Shanyou225	Shannxi
GZ612	Wennong5	Shandong
GZ614	ProINTA Colibr 1	Argentina
GZ617	Xinong979-005	Shannxi
GZ618	Shijiazhuang8	Hebei
GZ621	Yumai34	Henan
GZ623	Linhan2	Shanxi
GZ624	Gaocheng8901	Hebei
GZ627	Zhoumai16	Henan
GZ629	Genio	Italy
GZ630	Jing411	Beijing
GZ631	Wanmai29	Anhui
GZ635	Lumai8	Shandong
GZ636	Lumai21	Shandong
GZ638	Zheng9023	Henan
GZ640	Mantol	Italy
GZ641	Liangxin9	Shandong
GZ643	Shann150	Shannxi
GZ644	Taishan1	Shandong
GZ647	Linkang12	Shanxi
GZ648	Zhengmai366	Henan
GZ650	Sunong6	Anhui
GZ651	Shannnong981	Shannxi
GZ654	Xinmai19	Henan
GZ655	Xinong291	Shannxi
GZ657	Jinhe9123	Hebei
GZ658	Yumai54	Henan
GZ659	Xiaoyan22	Shannxi
GZ660	Jining16	Shandong
GZ661	Xiaoyan54	Shannxi
GZ664	Sagittario	Italy
GZ665	11CA40	Henan
GZ666	Xinong2000-7	Shannxi
GZ667	Jinan13	Shandong
GZ668	Yannong15	Shandong
GZ669	Lampo	Italy
GZ670	Luyuan502	Shandong
GZ671	Kanto 107	Japan
GZ673	Yumai18	Henan
GZ675	Norin 67	Japan
GZ677	Xinong1376	Shannxi
GZ679	Zhongmai875	Henan
GZ682	Jing9428	Beijing
GZ683	Jingdong17	Beijing
GZ684	An1331	Anhui
GZ687	Wanmai52	Anhui
GZ688	Zhoumai28	Henan
GZ692	Zhoumai12	Henan
GZ694	Han6172	Hebei
GZ696	Lumai14	Shandong
GZ699	Yumai63	Henan
GZ700	Xinmai9408	Henan
GZ702	Bainong3217	Henan
GZ703	Zhoumai30	Henan
GZ704	85Zhong33	Henan
GZ705	Shannong20	Shandong
GZ706	Luomai21	Henan
GZ707	Liangxin66	Shandong
GZ708	Zhoumai19	Henan
GZ709	Shannmai509	Shannxi
GZ711	Su0663	Anhui
GZ713	Nidera Baguette 20	Argentina
GZ714	Xiaoyan81	Shannxi
GZ716	Yannong18	Shandong
GZ717	Xiaomai6	Shannxi
GZ718	Wanmai53	Anhui
GZ720	Zhoumai25	Henan
GZ722	Bainong64	Henan
GZ723	Fengkan2	Beijing
GZ732	Lumai5	Shandong
GZ733	CA1062	Beijing
GZ736	Zhou8428B	Henan
GZ737	Shann253	Shannxi
GZ740	Jimai19	Shandong
GZ741	Xinmai9	Henan
GZ743	Gaoyou503	Hebei
GZ746	Wanmai19	Anhui
GZ749	Shijiazhuang15	Hebei
GZ750	Jinmai61	Shanxi
GZ752	Yumai7	Henan
GZ754	Afu	Italy
GZ755	Fu936	Anhui
GZ756	Xinong88	Shannxi
GZ757	Sunstate	Australia
GZ758	Zhengyin1	Henan
GZ761	Guan35	Hebei
GZ765	Nongda211	Beijing
GZ766	Jimai20	Shandong
GZ769	Zhoumai32	Henan
GZ771	Heng7228	Hebei
GZ772	Huanpei5	Henan
GZ773	Lankao2	Henan
GZ775	Zhongmai871	Henan
GZ776	Lumai9	Shandong
GZ777	Lumai7	Shandong
GZ778	Klein Flecha	Argentina
GZ779	Yannong19	Shandong
GZ780	Yumai47	Henan
GZ781	Neixiang5	Henan
GZ783	Yumai35	Henan
GZ784	CA0998	Beijing
GZ785	Zhongmai895	Henan
GZ786	Shixin733	Hebei
GZ787	Klein Jabal 1	Argentina
GZ788	Yanzhan4110	Henan
GZ789	Libero	Italy
GZ790	Aca 601	Argentina
GZ791	Aca 801	Argentina
GZ792	Shannmai94	Shannxi
GZ793	Zhongyu5	Henan
GZ794	Dorico	Italy
GZ797	Shann512	Shannxi
GZ798	Wanmai33	Anhui
GZ800	Lumai6	Shandong
GZ801	Zhongyou335	Beijing
GZ802	Jimai22	Shandong
GZ803	Lankao906	Henan
GZ804	Linmai2	Shandong
GZ805	HK1/6/NVSR3/5/BEZ/TVR/5/CFN/BEZ//SU92/CI13645/3NAI60	Turkey
GZ808	Shi4185	Hebei
GZ809	Jishi02-1	Hebei
GZ810	Fengchan3	Shannxi
GZ811	Zimai12	Shandong
GZ813	Zhoumai11	Henan
GZ814	Zhoumai22	Henan
GZ815	Yumai50	Henan
GZ816	Shixin828	Hebei
GZ817	Shann715	Shannxi
GZ818	Huaimai18	Anhui
GZ822	Hengguan33	Hebei
GZ825	Jingdong22	Beijing
GZ827	Lumai23	Shandong
GZ828	Linmai4	Shandong
GZ829	Lumai15	Shandong
GZ834	Wanmai50	Anhui
GZ835	Shann229	Shannxi
GZ836	AK58	Henan
GZ837	Zhong892	Henan
GZ838	Shann354	Shannxi
GZ839	Zhongyou206	Beijing
GZ840	Zhongmai175	Beijing
GZ841	Abo	Italy
GZ842	Luohan8	Henan
GZ843	Yumai2	Henan
GZ845	Yumai13	Henan
GZ850	Beijing841	Beijing
GZ851	Zhoumai26	Henan
GZ852	Nidera Baguette 10	Argentina
GZ854	Wanmai38	Anhui
GZ857	Jinan17	Shandong
GZ859	Yumai21	Henan
GZ860	Lankao24	Henan
GZ861	CA0958	Beijing
GZ862	Shannong78-59	Shannxi
GZ863	Jingdong8	Beijing
GZ864	Lumai11	Shandong
GZ865	Zhongyou9507	Beijing
GZ866	Zixuan2	Shandong
GZ867	Kitanokaori	Japan
GZ868	Zhengzhou3	Henan
GZ870	Lunxuan987	Beijing

## Sheet: Supplementary Table S2
Supplementary Table S2 The profiling of 20 free amino acids in 182 wheat accessions.
Name	MRM transtions	Average	Maximun	Minimun	Ratio	Coefficient Variation (%)	GZ581	GZ582	GZ583	GZ585	GZ587	GZ588	GZ590	GZ591	GZ592	GZ595	GZ596	GZ597	GZ598	GZ599	GZ601	GZ602	GZ603	GZ604	GZ605	GZ606	GZ610	GZ611	GZ612	GZ614	GZ617	GZ618	GZ621	GZ623	GZ624	GZ627	GZ629	GZ630	GZ631	GZ635	GZ636	GZ638	GZ640	GZ641	GZ643	GZ644	GZ647	GZ648	GZ650
Tyrosine	182/91	0.112816	0.173345	0.0754418	2.29773	15.9043	0.142363	0.102396	0.0869051	0.0955801	0.104255	0.0918623	0.103016	0.100537	0.155685	0.0893837	0.173345	0.136476	0.115718	0.103326	0.0934114	0.083807	0.0968194	0.0800891	0.101157	0.120985	0.120056	0.0869051	0.149799	0.100227	0.110761	0.102086	0.107973	0.12966	0.106734	0.0831873	0.139884	0.100227	0.132449	0.0971292	0.126872	0.11293	0.104565	0.119126	0.13028	0.115099	0.0822579	0.145461	0.119126
Leucine	132/86	0.100698	0.246212	0.0376416	6.54094	35.0871	0.125764	0.0540261	0.10318	0.0708534	0.0606685	0.0575687	0.106722	0.0721819	0.116021	0.0854666	0.139934	0.121778	0.11115	0.101408	0.09698	0.0411842	0.122664	0.0482694	0.09698	0.15499	0.0934374	0.0903377	0.126206	0.0850238	0.0952087	0.0721819	0.119121	0.144362	0.0673108	0.0385273	0.234698	0.0464981	0.0987513	0.0739532	0.111593	0.118678	0.0788243	0.124435	0.196615	0.127978	0.074396	0.212114	0.121335
Asparagine	133/74	0.123717	0.242075	0.0550167	4.40002	30.6896	0.186167	0.105459	0.107561	0.144973	0.0831805	0.0714105	0.110083	0.0810787	0.114287	0.16515	0.114287	0.0915876	0.12942	0.144132	0.214752	0.0705698	0.0995743	0.101256	0.113026	0.155482	0.104198	0.103778	0.0604813	0.136145	0.138667	0.0978929	0.0831805	0.119331	0.0789769	0.0562778	0.0978929	0.111765	0.103358	0.121012	0.125636	0.128158	0.086123	0.0625831	0.173136	0.142451	0.0894858	0.15422	0.163468
Valine	118/72	0.0647967	0.174946	0.0285745	6.12244	34.0024	0.0751844	0.035934	0.0690515	0.0571946	0.0392049	0.0437023	0.0641452	0.0481997	0.0715047	0.0514706	0.0796818	0.0629187	0.0621009	0.0702781	0.0629187	0.0338897	0.0747755	0.0383871	0.0584212	0.0886767	0.0580123	0.0596478	0.0731401	0.0600566	0.0649629	0.0526972	0.0719135	0.103805	0.0441112	0.0306188	0.174946	0.0400226	0.0645541	0.0432934	0.0641452	0.0682338	0.0457466	0.073549	0.124656	0.0727313	0.0449289	0.132425	0.0747755
Serotonin	177/160	0.0608104	0.234165	0.0156273	14.9843	48.0643	0.0673982	0.0600678	0.0435744	0.0499885	0.0371603	0.0220414	0.125583	0.0261647	0.0751868	0.0518211	0.129707	0.0394511	0.0564026	0.0353277	0.0385348	0.0472396	0.0793101	0.0316625	0.0848079	0.0866405	0.0376185	0.0412837	0.0380766	0.0412837	0.0861824	0.0389929	0.0490722	0.0724379	0.0412837	0.0156273	0.234165	0.0403674	0.0651075	0.0357859	0.0591515	0.0889313	0.0312044	0.0440326	0.0916802	0.0655656	0.0655656	0.0797683	0.0660238
Arginine	175/116	0.0609478	0.182765	0.0231272	7.90261	52.8025	0.10101	0.0274301	0.0411994	0.0424902	0.0252786	0.0330238	0.0424902	0.0295815	0.095416	0.068738	0.0872404	0.0472234	0.0313027	0.0463628	0.109616	0.0313027	0.0502355	0.0364662	0.0605624	0.0945554	0.0575504	0.0433508	0.0265695	0.0420599	0.0665865	0.0442114	0.051096	0.0631442	0.0321633	0.0278604	0.178462	0.051096	0.0601321	0.0334541	0.0455023	0.0532475	0.0442114	0.0437811	0.0657259	0.0390479	0.0618533	0.0640048	0.0915433
Lysine	147/84	0.0656099	0.263469	0.0143044	18.4187	77.1774	0.0469738	0.0206433	0.0694035	0.045511	0.045511	0.0216185	0.0411226	0.0323457	0.0416102	0.0352714	0.186428	0.0352714	0.0240565	0.113775	0.0562383	0.0328333	0.0742796	0.0162549	0.0318581	0.126941	0.0464862	0.0528251	0.0645275	0.035759	0.0323457	0.0279573	0.0698911	0.191792	0.0186929	0.0201557	0.263469	0.0225937	0.0879324	0.0230813	0.0411226	0.0942713	0.0264945	0.0981721	0.081106	0.0279573	0.0308829	0.163511	0.0606267
Phenylalanine	166/120	0.0417995	0.0782998	0.0225121	3.47813	23.6033	0.0497573	0.0268367	0.0363509	0.0389457	0.041108	0.0328912	0.0389457	0.0320263	0.0579741	0.0315938	0.0575416	0.0428378	0.0402431	0.0315938	0.0337561	0.0255393	0.0328912	0.0285665	0.0402431	0.0540819	0.0441352	0.0385132	0.0545144	0.0337561	0.0402431	0.0393781	0.0514871	0.0458651	0.0385132	0.0307289	0.0752726	0.0324587	0.0398106	0.0259718	0.0437028	0.0445677	0.0324587	0.052352	0.0610013	0.0428378	0.0363509	0.0782998	0.0441352
Histidine	156/110	0.0361456	0.153862	0.0119907	12.8317	56.9218	0.0391864	0.0174299	0.0264951	0.0346538	0.0201494	0.0192429	0.0269484	0.0187897	0.040093	0.0310277	0.0586767	0.0187897	0.0156168	0.0450788	0.0428125	0.0119907	0.0364669	0.0138038	0.0233223	0.0500647	0.0319343	0.0251353	0.0237755	0.0219625	0.0301212	0.0192429	0.0351071	0.0613963	0.0183364	0.0119907	0.153862	0.014257	0.0464386	0.0128973	0.0274016	0.031481	0.0237755	0.041906	0.0604898	0.0323875	0.0482517	0.0740876	0.031481
Threonine	120/74	0.0208599	0.0316883	0.0102319	3.09702	21.1183	0.023821	0.0127351	0.0184568	0.0188145	0.0123775	0.0159536	0.0195297	0.0166688	0.0263242	0.0220329	0.0245362	0.0206025	0.0202449	0.023821	0.0209601	0.0127351	0.0216753	0.0145232	0.023821	0.027397	0.0234634	0.0188145	0.0159536	0.0202449	0.0234634	0.0180992	0.0216753	0.0223905	0.0177416	0.0102319	0.025609	0.0170264	0.0216753	0.0163112	0.0223905	0.0227481	0.0184568	0.0180992	0.0316883	0.0259666	0.0177416	0.0316883	0.0245362
Tryptamine	161/144	0.0313681	0.0446953	0.013727	3.25602	19.7054	0.0296666	0.0223799	0.0296666	0.0260232	0.035587	0.030122	0.0314882	0.0401412	0.0314882	0.0369532	0.0214691	0.0214691	0.0374087	0.0269341	0.0237461	0.0251124	0.0446953	0.0442399	0.0198028	0.0305774	0.0283003	0.030122	0.0342207	0.0346762	0.041052	0.0314882	0.0273895	0.0328545	0.0264787	0.0283003	0.0378641	0.0296666	0.0396858	0.0446953	0.0242016	0.030122	0.0319437	0.0351316	0.0378641	0.0364978	0.0314882	0.0419628	0.0242016
Methionine	150/61	0.0417802	0.246273	0.0096837	25.4317	80.8758	0.0339127	0.011584	0.023461	0.0206105	0.0144345	0.011584	0.0329626	0.0201354	0.0362881	0.0149096	0.0457897	0.0486401	0.0362881	0.0861714	0.0272616	0.0144345	0.0343878	0.0106339	0.0215607	0.0348629	0.0201354	0.0201354	0.0106339	0.0130092	0.0339127	0.0196603	0.0628925	0.0571916	0.01776	0.0096837	0.246273	0.0153846	0.0552912	0.0153846	0.0443644	0.0557663	0.0153846	0.132729	0.0709688	0.0310622	0.0277367	0.0733442	0.0628925
Tyramine	138/121	0.00463187	0.013817	0.00248	5.57135	32.9275	0.00591544	0.00248	0.00385418	0.00522835	0.00316709	0.00385418	0.00385418	0.00351063	0.00419772	0.00591544	0.00488481	0.00385418	0.00625898	0.00522835	0.00763316	0.00282354	0.00385418	0.00316709	0.00454126	0.00625898	0.00385418	0.00385418	0.00248	0.0055719	0.00488481	0.00351063	0.00282354	0.00591544	0.00316709	0.00248	0.00763316	0.00385418	0.00454126	0.00385418	0.00454126	0.00591544	0.00385418	0.00282354	0.00660253	0.00694607	0.00282354	0.00591544	0.00488481
Isoleucine	132/86	0.190143	0.400059	0.0912573	4.38385	29.6186	0.224613	0.115011	0.190857	0.146266	0.12668	0.118345	0.202526	0.147933	0.22753	0.1471	0.242949	0.210027	0.197942	0.195025	0.175855	0.10501	0.229614	0.104176	0.175855	0.291291	0.183773	0.16752	0.229614	0.167103	0.182939	0.150434	0.243366	0.266703	0.115845	0.0912573	0.400059	0.112928	0.17002	0.147517	0.223779	0.223363	0.152518	0.230864	0.381722	0.224613	0.130014	0.349634	0.237115
Tryptophan	205/146	0.167294	0.298392	0.036114	8.26252	38.1554	0.252436	0.28818	0.036114	0.229225	0.277967	0.241295	0.108995	0.212514	0.18234	0.038435	0.183268	0.076036	0.224119	0.157273	0.0876412	0.172127	0.0440055	0.19673	0.128956	0.0514329	0.161915	0.135919	0.243151	0.0579318	0.10621	0.227368	0.134526	0.175841	0.153095	0.231082	0.121529	0.137776	0.118743	0.114565	0.222726	0.129884	0.24083	0.140561	0.20555	0.211121	0.234796	0.276574	0.194409
Proline	116/70	0.153962	1.3418	0.0441979	30.359	103.215	0.118375	0.0583501	0.111055	0.0934864	0.0471259	0.0681102	0.0856784	0.0466379	0.177911	0.0998305	0.307721	0.109103	0.0949505	0.101783	0.149119	0.0451739	0.173031	0.0593261	0.0642061	0.259896	0.115935	0.0822623	0.0759183	0.050054	0.218904	0.05591	0.128623	0.275512	0.0593261	0.0441979	1.3418	0.0729902	0.441922	0.049566	0.223296	0.0866544	0.0681102	0.0783583	0.168639	0.223784	0.0851903	0.209632	0.140335
Serine	106/60	0.300228	0.500286	0.140019	3.57298	23.9178	0.297732	0.216943	0.363833	0.249027	0.180221	0.184859	0.277245	0.235884	0.307396	0.278405	0.341799	0.269128	0.279564	0.344892	0.296573	0.217716	0.351077	0.198388	0.310875	0.387799	0.302758	0.258691	0.236271	0.305077	0.325178	0.257531	0.361127	0.410606	0.212304	0.140019	0.500286	0.232792	0.356488	0.238976	0.308169	0.32943	0.266808	0.279564	0.426841	0.348757	0.218489	0.370791	0.381228
Alanine	90/44	0.295764	0.544289	0.145858	3.73165	26.4354	0.298969	0.191319	0.271949	0.228203	0.180597	0.205472	0.278811	0.226916	0.334995	0.243643	0.388176	0.335852	0.268518	0.367161	0.292964	0.191748	0.282242	0.166444	0.2831	0.365874	0.340999	0.35987	0.22563	0.27152	0.277953	0.217052	0.284815	0.307546	0.242785	0.17931	0.496683	0.233778	0.358154	0.198181	0.314408	0.325988	0.337568	0.340999	0.414767	0.357297	0.255651	0.537427	0.396325
Glutamic acid	148/84	0.30608	0.655437	0.131108	4.99921	30.4801	0.394066	0.211225	0.258026	0.33021	0.281426	0.179099	0.338142	0.229073	0.27627	0.275874	0.352024	0.258819	0.330607	0.351627	0.322278	0.182668	0.201309	0.213605	0.221537	0.362336	0.253663	0.306016	0.342902	0.264768	0.30205	0.312759	0.323864	0.352024	0.212018	0.131108	0.524553	0.192584	0.258026	0.236212	0.357973	0.402791	0.229469	0.506308	0.536848	0.30205	0.227883	0.52376	0.371458
Aspartic acid	134/88	0.367011	0.643411	0.207386	3.10248	20.1932	0.448368	0.30627	0.272011	0.395422	0.399315	0.395811	0.434353	0.367002	0.405933	0.241256	0.298484	0.333522	0.356102	0.355323	0.277072	0.243202	0.274347	0.369728	0.359995	0.354934	0.462772	0.354155	0.321843	0.395033	0.366613	0.395811	0.301988	0.33469	0.335079	0.220623	0.35143	0.37985	0.330018	0.373231	0.465108	0.449925	0.23892	0.325346	0.515329	0.400094	0.353377	0.477955	0.410605
[truncated: 139 more columns]

## Sheet: Supplementary Table S3
Supplementary Table S3 The correlation relationship between each free amino acids.
FAA	Tyrosine	Leucine	Asparagine	Valine	Serotonin	Arginine	Lysine	Phenylalanine	Histidine	Threonine	Tryptamine	Methionine	Tyramine	Isoleucine	Tryptophan	Proline	Serine	Alanine	Glutamic acid	Aspartic acid
Tyrosine	1
Leucine	0.65149	1
Asparagine	0.175737	0.47103	1
Valine	0.569184	0.938921	0.509234	1
Serotonin	0.354444	0.553582	0.411123	0.589312	1
Arginine	0.337523	0.579832	0.672781	0.593651	0.548905	1
Lysine	0.417104	0.683602	0.430853	0.745383	0.429636	0.569083	1
Phenylalanine	0.734886	0.830848	0.240957	0.810143	0.44859	0.372351	0.470064	1
Histidine	0.483142	0.770312	0.549812	0.8327	0.573312	0.70787	0.852022	0.595339	1
Threonine	0.547028	0.797881	0.623101	0.774994	0.448914	0.601639	0.52151	0.672527	0.654395	1
Tryptamine	-0.12691	-0.0578335	-0.141085	-0.0574356	0.00227662	-0.108084	-0.0658777	-0.111718	-0.0887964	-0.121584	1
Methionine	0.379532	0.650522	0.355202	0.674316	0.456703	0.553702	0.719868	0.461049	0.739053	0.507417	-0.0264414	1
Tyramine	0.323422	0.611293	0.692797	0.623319	0.519481	0.678438	0.41135	0.413938	0.563591	0.60134	-0.114644	0.404096	1
Isoleucine	0.638081	0.977758	0.47313	0.949901	0.543211	0.535339	0.669477	0.837609	0.750223	0.796551	-0.0547823	0.644133	0.581872	1
Tryptophan	0.0364662	-0.193727	-0.214027	-0.135912	-0.0726526	-0.280246	-0.217045	0.0395102	-0.197125	-0.269796	-0.00533675	-0.223727	-0.133069	-0.167078	1
Proline	0.345028	0.606158	0.336135	0.639879	0.609968	0.65124	0.568552	0.488197	0.69949	0.399466	-0.0206841	0.610057	0.561526	0.565022	-0.223552	1
Serine	0.47353	0.790997	0.593087	0.797387	0.477119	0.616608	0.700633	0.581228	0.744912	0.833138	-0.115573	0.726145	0.562856	0.791301	-0.356257	0.538472	1
Alanine	0.543863	0.797867	0.425173	0.760453	0.440799	0.548737	0.569681	0.677789	0.661627	0.800378	-0.168434	0.549271	0.501968	0.78999	-0.273754	0.462337	0.706663	1
Glutamic acid	0.423442	0.733461	0.549114	0.788485	0.433011	0.495012	0.681297	0.619978	0.69126	0.619965	-0.0858087	0.625165	0.56077	0.755598	-0.0102283	0.428745	0.64149	0.593945	1
Aspartic acid	0.194829	0.195481	0.253922	0.276048	0.208853	0.0286889	0.0870656	0.288283	0.11856	0.156834	0.0137279	0.0554004	0.161542	0.255072	0.38592	-0.0398915	0.0554447	0.0774829	0.161542	1

## Sheet: Supplementary Table S4
Supplementary Table S4. The list of total 332 significant QTNs detected in at least one GWAS model
ID	Compound	Model	SNP name	Chr	Marker position (bp)	QTN effect	LOD score	r2 (%)	MAF	Genotype for code 1	LOC	Position	Annotation
mr1327	Aspartic acid	FASTmrEMMA	BS00067741_51	1A	590003251	-0.0298	3.4083	0.4341	3.7262	T
mr1322	Valine	FASTmrEMMA	wsnp_Ex_c5412_9564046	2A	41237242	-0.0087	3.0361	0.4341	3.6737	A
mr1330	Lysine	FASTmrEMMA	wsnp_Ex_c5412_9564046	2A	41237242	-0.0251	3.7361	0.4341	5.7377	A
mr1331	Glutamic acid	FASTmrEMMA	wsnp_Ex_c5412_9564046	2A	41237242	-0.0396	3.1769	0.4341	4.2137	A
mr1320	Serine	FASTmrEMMA	BS00039209_51	2A	74164506	-0.0304	3.1958	0.4341	4.2419	A
mr1446	Tyramine	FASTmrEMMA	Excalibur_c7971_1573	2A	759813651	0.0005	3.1175	0.3407	2.2153	T
mr1338	Tyrosine	FASTmrEMMA	Excalibur_c5619_208	2B	689871912	-0.0107	4.8946	0.3297	7.7605	A	TraesCS2B01G493000	690930313	Amino acid permease
mr1330	Lysine	FASTmrEMMA	BS00003585_51	2B	747603047	0.0456	3.7606	0.0824	6.8269	T
mr1047	Serotonin	FASTmrEMMA	IAAV5835	3B	618155198	-0.0187	5.2616	0.3736	9.5626	G
mr1346	Tryptophan	FASTmrEMMA	Tdurum_contig97206_869	4A	24757077	-0.0623	3.39	0.0714	6.3196	T
mr1319	Alanine	FASTmrEMMA	RAC875_c1022_3059	4A	595984457	0.0498	4.3378	0.2418	7.4098	G	TraesCS4A01G294100	595563706	Aminopeptidase
mr1320	Serine	FASTmrEMMA	RAC875_c1022_3059	4A	595984457	0.0448	4.6269	0.2418	7.11	G	TraesCS4A01G294100	595563706	Aminopeptidase
mr1322	Valine	FASTmrEMMA	RAC875_c1022_3059	4A	595984457	0.0105	3.3665	0.2418	4.1272	G	TraesCS4A01G294100	595563706	Aminopeptidase
mr1323	Threonine	FASTmrEMMA	RAC875_c1022_3059	4A	595984457	0.002	3.1947	0.2418	3.8056	G	TraesCS4A01G294100	595563706	Aminopeptidase
mr1330	Lysine	FASTmrEMMA	RAC875_c1022_3059	4A	595984457	0.0259	3.8006	0.2418	4.7734	G	TraesCS4A01G294100	595563706	Aminopeptidase
mr1333	Histidine	FASTmrEMMA	RAC875_c1022_3059	4A	595984457	0.0122	4.7233	0.2418	6.4776	G	TraesCS4A01G294100	595563706	Aminopeptidase
mr1047	Serotonin	FASTmrEMMA	Kukri_c48199_102	4B	78021152	0.0205	6.5201	0.3297	10.8383	C
mr1047	Serotonin	FASTmrEMMA	GENE-2771_327	4B	526728116	-0.0258	3.9847	0.1484	9.9634	G
mr1321	Proline	FASTmrEMMA	BS00041093_51	4B	575527179	-0.162	6.1601	0.1593	14.0618	G
mr1336	Arginine	FASTmrEMMA	wsnp_Ra_c25624_35192195	5A	681488220	-0.0124	3.3445	0.456	3.5522	T
mr1330	Lysine	FASTmrEMMA	wsnp_Ku_c3684_6789632	5B	570640915	-0.018	3.1695	0.4835	3.1329	A
mr1319	Alanine	FASTmrEMMA	BS00110711_51	6B	18594476	-0.041	3.5588	0.3407	6.1482	T
mr1338	Tyrosine	FASTmrEMMA	IACX2322	6B	694168408	0.0084	3.8183	0.3736	5.0447	A
mr1346	Tryptophan	FASTmrEMMA	D_GDS7LZN01BGS3L_281	6D	310486050	-0.0357	4.0511	0.3462	6.8176	A
mr1330	Lysine	FASTmrEMMA	BS00091891_51	7A	77435003	-0.0294	4.1169	0.1593	4.6095	G
mr1335	Phenylalanine	FASTmrEMMA	BS00110010_51	7A	80861432	-0.0065	5.0113	0.478	10.7973	C
mr1325	Leucine	FASTmrEMMA	wsnp_BQ160404A_Ta_1_1	7A	660464837	0.02	3.4551	0.3736	7.2513	G	TraesCS7A01G464900	661298251	Amino acid transporter
mr1326	Isoleucine	FASTmrEMMA	wsnp_BQ160404A_Ta_1_1	7A	660464837	0.0315	3.1048	0.3736	7.0744	G	TraesCS7A01G464900	661298251	Amino acid transporter
mr1331	Glutamic acid	FASTmrEMMA	wsnp_BQ160404A_Ta_1_1	7A	660464837	0.0424	3.1419	0.3736	4.6809	G	TraesCS7A01G464900	661298251	Amino acid transporter
mr1338	Tyrosine	FASTmrEMMA	Kukri_rep_c74538_62	7A	660550514	-0.0146	5.6973	0.1703	9.5656	T
mr1323	Threonine	FASTmrEMMA	CAP7_rep_c5949_55	7A	709122554	-0.0023	3.2155	0.3736	6.1862	T
mr1336	Arginine	FASTmrEMMA	BS00022811_51	7A	709639589	-0.0362	6.4929	0.1209	14.0731	T
mr1327	Aspartic acid	FASTmrEMMA	IACX13137	7A	712309297	0.0598	5.4641	0.4011	15.1842	C
mr1320	Serine	FASTmrEMMA	BS00071100_51	7B	712616585	0.0377	3.0655	0.1593	3.7537	A
mr1321	Proline	FASTmrEMMA	BS00071100_51	7B	712616585	0.0954	3.1533	0.1593	4.9126	A
mr1322	Valine	FASTmrEMMA	BS00071100_51	7B	712616585	0.0133	3.633	0.1593	4.9845	A
mr1326	Isoleucine	FASTmrEMMA	BS00071100_51	7B	712616585	0.0284	3.1675	0.1593	3.467	A
mr1438	Asparagine	FASTmrEMMA	BS00022203_51	7D	58868443	0.0272	4.7293	0.3352	10.9881	G
mr1330	Lysine	FASTmrMLM	BS00003585_51	2B	747603047	0.0282	5.8018	9.4084	0.0824	TT	TraesCS2B01G553300	748971703	Shikimate kinase
mr1323	Threonine	FASTmrMLM	RAC875_c1022_3059	4A	595984457	0.001	3.7255	4.1163	0.2418	GG	TraesCS4A01G294100	595563706	Aminopeptidase
mr1047	Serotonin	FASTmrMLM	RAC875_c22599_731	5A	682933090	-0.0162	4.5918	8.183	0.0659	TT
mr1331	Glutamic acid	FASTmrMLM	D_GDS7LZN01CH8YS_326	5A	698832432	-0.0196	3.1388	4.33	0.3736	CC
mr1047	Serotonin	FASTmrMLM	BS00065137_51	7A	6334822	-4.27e-05	5.3663	6.09e-05	0.0549	AA
mr1047	Serotonin	FASTmrMLM	Ex_c59019_412	7A	87309608	-0.01	5.1829	6.1555	0.1319	CC
mr1336	Arginine	FASTmrMLM	BS00071100_51	7B	712616585	1.26e-05	4.9803	8.24e-06	0.1593	AA
mr1438	Asparagine	FASTmrMLM	BS00022203_51	7D	58868443	0.0082	3.1605	4.5229	0.3352	GG
mr1327	Aspartic acid	ISISEM-BLASSO	wsnp_BE586140A_Ta_2_1	1A	31780988	-0.0156	3.5877	4.4009	0.4615	TT
mr1331	Glutamic acid	ISISEM-BLASSO	Excalibur_c35310_375	1A	558490011	-0.0412	3.5179	6.9459	0.044	AA	TraesCS1A01G390300	557948010	Glutamate receptor
mr1327	Aspartic acid	ISISEM-BLASSO	BS00067741_51	1A	590003251	-0.0161	3.7413	4.6196	0.4341	TT
mr1322	Valine	ISISEM-BLASSO	BS00079462_51	1D	27576063	-0.0071	3.0543	5.385	0.0824	CC
mr1323	Threonine	ISISEM-BLASSO	BS00079462_51	1D	27576063	-0.0018	3.2223	9.0825	0.0824	CC
mr1323	Threonine	ISISEM-BLASSO	RAC875_c87321_108	1D	416101167	0.0009	3.0294	3.4939	0.2143	AA
mr1322	Valine	ISISEM-BLASSO	wsnp_Ex_c5412_9564046	2A	41237242	-0.005	4.1293	5.1419	0.4341	AA
mr1330	Lysine	ISISEM-BLASSO	wsnp_Ex_c5412_9564046	2A	41237242	-0.0125	4.52	6.0844	0.4341	AA
mr1323	Threonine	ISISEM-BLASSO	Tdurum_contig82812_213	2A	75316429	-0.0012	4.8359	7.3928	0.4286	AA
mr1325	Leucine	ISISEM-BLASSO	Ex_c721_2643	2A	85600255	0.0074	3.4918	3.9962	0.3022	CC
mr1326	Isoleucine	ISISEM-BLASSO	Ex_c721_2643	2A	85600255	0.0113	3.2714	3.7171	0.3022	CC
mr1047	Serotonin	ISISEM-BLASSO	Excalibur_c2553_894	2A	102677096	-0.0194	6.4165	13.3847	0.0659	TT
mr1320	Serine	ISISEM-BLASSO	Kukri_rep_c75317_375	2A	686858301	-0.0178	3.2107	3.4574	0.1703	TT
mr1438	Asparagine	ISISEM-BLASSO	Excalibur_c27279_699	2A	686877690	-0.0075	3.4087	2.3857	0.1868	TT
mr1346	Tryptophan	ISISEM-BLASSO	RAC875_c8309_119	2A	743096880	-0.0371	4.2121	9.5289	0.0769	AA
mr1446	Tyramine	ISISEM-BLASSO	Excalibur_c7971_1573	2A	759813651	0.0003	3.545	3.0428	0.3407	TT
mr1320	Serine	ISISEM-BLASSO	wsnp_Ex_c3695_6740063	2A	759830297	0.0151	3.2942	3.2493	0.2418	TT
mr1319	Alanine	ISISEM-BLASSO	IAAV8475	2A	769496402	-0.0292	3.0436	3.443	0.0495	GG
mr1333	Histidine	ISISEM-BLASSO	IACX9408	2B	26581220	-0.0116	7.3446	16.0776	0.0879	AA	TraesCS2B01G053600	26297279	pyruvate dehydrogenase
mr1319	Alanine	ISISEM-BLASSO	BS00078506_51	2B	210842786	-0.0266	4.3048	5.6585	0.1099	TT
mr1330	Lysine	ISISEM-BLASSO	BS00003585_51	2B	747603047	0.0262	5.0315	8.1165	0.0824	TT
mr1438	Asparagine	ISISEM-BLASSO	BobWhite_c10520_1517	2B	775371492	0.0179	4.6669	7.1288	0.0549	GG
mr1338	Tyrosine	ISISEM-BLASSO	Kukri_c13214_2263	2D	574110323	-0.0039	3.6874	4.6541	0.4286	AA
mr1446	Tyramine	ISISEM-BLASSO	BS00049032_51	3A	25946939	-0.0004	3.39	5.1086	0.3736	AA
mr1332	Methionine	ISISEM-BLASSO	BobWhite_c12428_371	3A	717903487	-0.0074	3.2365	4.457	0.2802	CC
mr1332	Methionine	ISISEM-BLASSO	BS00074287_51	3B	408354812	-0.0158	4.223	11.3474	0.0659	CC	TraesCS3B01G253600	406861944	Amino acid transporter
mr1446	Tyramine	ISISEM-BLASSO	BS00068494_51	3B	582466573	0.0005	3.6199	6.2759	0.1923	AA	TraesCS3B01G369800	581906961	Aminotransferase
mr1438	Asparagine	ISISEM-BLASSO	wsnp_Ex_c3257_6003626	3B	669714285	-0.0087	3.9007	4.3675	0.2143	TT
mr1336	Arginine	ISISEM-BLASSO	Ra_c23717_380	3B	723467383	-0.0119	6.4803	8.9771	0.1868	GG
mr1446	Tyramine	ISISEM-BLASSO	Ra_c23717_380	3B	723467383	-0.0004	3.0695	5.48	0.1868	GG
mr1325	Leucine	ISISEM-BLASSO	IAAV7786	4A	524304474	-0.0158	5.0964	9.4312	0.0934	GG
mr1325	Leucine	ISISEM-BLASSO	RFL_Contig2226_1048	4A	593337515	-0.0109	3.8179	4.5269	0.1044	TT	TraesCS4A01G287900	593113190	Peptide transporter
mr1333	Histidine	ISISEM-BLASSO	RFL_Contig2226_1048	4A	593337515	-0.0066	3.5052	4.9067	0.1044	TT	TraesCS4A01G287900	593113190	Peptide transporter
mr1438	Asparagine	ISISEM-BLASSO	RFL_Contig2226_1048	4A	593337515	-0.0123	3.5694	5.0091	0.1044	TT	TraesCS4A01G287900	593113190	Peptide transporter
mr1319	Alanine	ISISEM-BLASSO	RAC875_c1022_3059	4A	595984457	0.0276	6.3782	10.5316	0.2418	GG	TraesCS4A01G294100	595563706	Aminopeptidase
mr1320	Serine	ISISEM-BLASSO	RAC875_c1022_3059	4A	595984457	0.0187	3.6975	5.7513	0.2418	GG	TraesCS4A01G294100	595563706	Aminopeptidase
mr1323	Threonine	ISISEM-BLASSO	RAC875_c1022_3059	4A	595984457	0.0011	3.4926	5.5499	0.2418	GG	TraesCS4A01G294100	595563706	Aminopeptidase
mr1333	Histidine	ISISEM-BLASSO	RAC875_c1022_3059	4A	595984457	0.005	3.2092	4.9203	0.2418	GG	TraesCS4A01G294100	595563706	Aminopeptidase
mr1336	Arginine	ISISEM-BLASSO	RAC875_c1022_3059	4A	595984457	0.0046	3.0721	1.727	0.2418	GG	TraesCS4A01G294100	595563706	Aminopeptidase
mr1338	Tyrosine	ISISEM-BLASSO	wsnp_Ku_c8059_13763683	4A	614870856	-0.0051	4.7193	3.5846	0.1209	CC
mr1338	Tyrosine	ISISEM-BLASSO	Excalibur_c1534_677	4A	656777383	0.0059	4.4582	5.6973	0.1154	GG
mr1320	Serine	ISISEM-BLASSO	wsnp_Ex_c3988_7221220	4A	666149051	-0.0131	3.3747	3.3399	0.4451	CC
mr1047	Serotonin	ISISEM-BLASSO	Ra_c60252_1733	4A	708568964	0.0101	4.0109	3.2063	0.0659	AA
mr1425	Tryptamine	ISISEM-BLASSO	GENE-3126_21	4B	1048094	0.0018	5.5306	5.8024	0.1978	TT
mr1336	Arginine	ISISEM-BLASSO	wsnp_Ra_rep_c71114_69138821	4B	14124082	-0.0065	4.0051	2.293	0.1538	AA	TraesCS4B01G020000	14118078	Aminopeptidase
mr1438	Asparagine	ISISEM-BLASSO	wsnp_Ra_rep_c71114_69138821	4B	14124082	-0.0101	3.7314	3.9958	0.1538	AA	TraesCS4B01G020000	14118078	Aminopeptidase
mr1047	Serotonin	ISISEM-BLASSO	Kukri_c48199_102	4B	78021152	0.006	3.2722	3.6784	0.3297	CC
mr1338	Tyrosine	ISISEM-BLASSO	BS00037020_51	4B	595271138	0.0029	3.2491	1.6992	0.1484	CC
mr1321	Proline	ISISEM-BLASSO	RAC875_c10859_229	4B	615562258	-0.1183	6.4239	15.7284	0.0659	AA
mr1438	Asparagine	ISISEM-BLASSO	Excalibur_c20411_127	4B	660656824	-0.0088	5.1325	4.5025	0.2967	AA
mr1346	Tryptophan	ISISEM-BLASSO	wsnp_Ex_rep_c67296_65839761	4D	62469565	0.0146	3.0685	4.4343	0.2747	GG
mr1330	Lysine	ISISEM-BLASSO	IAAV108	5A	601615768	-0.0259	5.0499	8.899	0.0659	GG
mr1336	Arginine	ISISEM-BLASSO	BS00029462_51	5A	682898385	-0.0065	3.2501	3.8365	0.2198	CC
mr1047	Serotonin	ISISEM-BLASSO	RAC875_c22599_731	5A	682933090	-0.0125	4.148	4.848	0.0659	TT
mr1327	Aspartic acid	ISISEM-BLASSO	D_GDS7LZN01CH8YS_326	5A	698832432	-0.0129	3.086	2.9856	0.3736	CC
mr1346	Tryptophan	ISISEM-BLASSO	BS00021735_51	5B	593943053	0.0151	3.926	5.3678	0.3352	GG
mr1330	Lysine	ISISEM-BLASSO	Kukri_c55317_179	5B	663135336	-0.0129	3.3395	3.6691	0.1209	TT
mr1331	Glutamic acid	ISISEM-BLASSO	RAC875_c18322_670	5D	31273563	-0.026	4.4958	7.347	0.3846	AA	TraesCS5D01G031800	29163045	Amino acid transporter
mr1325	Leucine	ISISEM-BLASSO	Kukri_c21443_482	6A	14354277	0.0066	3.1609	2.7198	0.2582	CC
mr1326	Isoleucine	ISISEM-BLASSO	Kukri_c21443_482	6A	14354277	0.0129	4.5304	4.0455	0.2582	CC
mr1331	Glutamic acid	ISISEM-BLASSO	Kukri_c21443_482	6A	14354277	0.0202	3.5508	3.6262	0.2582	CC
mr1322	Valine	ISISEM-BLASSO	Kukri_c19338_413	6A	61028719	-0.0085	6.2956	10.3482	0.2088	AA
mr1335	Phenylalanine	ISISEM-BLASSO	Kukri_c19338_413	6A	61028719	-0.0031	4.1533	6.7423	0.2088	AA
mr1338	Tyrosine	ISISEM-BLASSO	Kukri_c19338_413	6A	61028719	-0.004	3.3494	3.4121	0.2088	AA
mr1325	Leucine	ISISEM-BLASSO	Kukri_c22149_276	6A	61386483	-0.0116	4.2682	7.5621	0.1813	CC
mr1326	Isoleucine	ISISEM-BLASSO	CAP7_c2381_149	6A	61418826	-0.0153	3.1833	4.8645	0.1978	AA
mr1331	Glutamic acid	ISISEM-BLASSO	CAP7_c2381_149	6A	61418826	-0.0365	5.8228	10.0994	0.1978	AA
mr1438	Asparagine	ISISEM-BLASSO	RAC875_c4632_934	6A	65556883	0.0057	3.1124	2.2334	0.4231	TT
mr1332	Methionine	ISISEM-BLASSO	Tdurum_contig93283_513	6A	518788654	-0.0158	3.9231	8.5359	0.0934	GG
mr1338	Tyrosine	ISISEM-BLASSO	IACX2322	6B	694168408	0.0026	3.721	1.9517	0.3736	AA
mr1336	Arginine	ISISEM-BLASSO	Tdurum_contig51645_738	7A	68190793	0.0059	4.2804	3.2317	0.4231	GG
mr1325	Leucine	ISISEM-BLASSO	BS00091891_51	7A	77435003	-0.0088	3.1731	3.8576	0.1593	GG
mr1330	Lysine	ISISEM-BLASSO	BS00091891_51	7A	77435003	-0.0155	4.5285	5.8181	0.1593	GG
mr1335	Phenylalanine	ISISEM-BLASSO	BS00110010_51	7A	80861432	-0.0029	4.821	8.7288	0.478	CC
mr1047	Serotonin	ISISEM-BLASSO	Excalibur_c42993_561	7A	85215972	-0.0086	5.918	5.3315	0.1593	CC
mr1322	Valine	ISISEM-BLASSO	Tdurum_contig15081_344	7A	85901881	-0.0057	3.0643	3.5469	0.1264	AA
mr1326	Isoleucine	ISISEM-BLASSO	Tdurum_contig15081_344	7A	85901881	-0.013	3.2626	2.7746	0.1264	AA
mr1319	Alanine	ISISEM-BLASSO	Tdurum_contig48442_645	7A	466520231	-0.0508	6.3823	9.5894	0.0549	GG
mr1335	Phenylalanine	ISISEM-BLASSO	BS00022049_51	7A	484083044	-0.0026	4.3944	7.0806	0.4066	TT
mr1326	Isoleucine	ISISEM-BLASSO	wsnp_Ex_c11417_18429357	7A	538693386	-0.0214	3.5729	3.842	0.0604	CC
mr1338	Tyrosine	ISISEM-BLASSO	BS00109319_51	7A	617690375	0.0038	5.2793	4.1315	0.3297	AA
mr1338	Tyrosine	ISISEM-BLASSO	Kukri_rep_c74538_62	7A	660550514	-0.0058	5.2269	7.0264	0.1703	TT
mr1438	Asparagine	ISISEM-BLASSO	RAC875_rep_c110061_183	7A	700339199	0.0162	4.5224	10.5412	0.0659	TT
mr1323	Threonine	ISISEM-BLASSO	CAP7_rep_c5949_55	7A	709122554	-0.0009	3.1483	4.0648	0.3736	TT
mr1336	Arginine	ISISEM-BLASSO	BS00022811_51	7A	709639589	-0.0168	9.4967	14.9743	0.1209	TT
mr1327	Aspartic acid	ISISEM-BLASSO	RAC875_c90330_82	7A	721224063	0.0188	3.2491	6.4089	0.4176	AA
mr1319	Alanine	ISISEM-BLASSO	Ku_c16600_805	7A	724119169	0.0182	3.5482	3.1321	0.1538	CC
mr1336	Arginine	ISISEM-BLASSO	wsnp_Ex_rep_c107796_91279476	7B	105558975	0.0055	4.3469	1.7429	0.1703	AA	TraesCS7B01G093200	106858394	Amino acid permease
mr1338	Tyrosine	ISISEM-BLASSO	GENE-4867_119	7B	127022824	-0.0047	3.9183	2.0423	0.0549	CC
mr1326	Isoleucine	ISISEM-BLASSO	Kukri_c30571_380	7B	633007227	-0.0203	3.5815	4.3804	0.0824	GG
mr1320	Serine	ISISEM-BLASSO	BS00071100_51	7B	712616585	0.019	3.4101	3.7504	0.1593	AA
mr1321	Proline	ISISEM-BLASSO	BS00071100_51	7B	712616585	0.0416	3.0725	3.6656	0.1593	AA
mr1438	Asparagine	mrMLM	wsnp_Ra_c20126_29372577	1A	114062314	0.0146	3.7617	4.9828	0.0833	T
mr1327	Aspartic acid	mrMLM	BS00067741_51	1A	590003251	-0.0208	3.3342	7.7224	0.4333	T
mr1346	Tryptophan	mrMLM	Tdurum_contig13117_1316	1B	573571920	0.0278	4.3822	15.1592	0.4556	G
mr1346	Tryptophan	mrMLM	BS00107589_51	1B	589074146	0.0284	4.8508	14.5445	0.3278	C
mr1330	Lysine	mrMLM	wsnp_Ex_c5412_9564046	2A	41237242	-0.0154	4.8935	8.7236	0.4333	A
mr1047	Serotonin	mrMLM	Kukri_c24852_466	2A	78844411	0.0076	3.2929	6.5767	0.4167	A
mr1047	Serotonin	mrMLM	Excalibur_c2553_894	2A	102677096	-0.0231	9.2609	18.4135	0.0667	T
mr1047	Serotonin	mrMLM	BS00011579_51	2A	696923072	0.0079	5.0546	6.9766	0.4167	T
mr1338	Tyrosine	mrMLM	Excalibur_c5619_208	2B	689871912	-0.0056	4.5234	8.3041	0.3222	A	TraesCS2B01G493000	690930313	Amino acid permease
mr1330	Lysine	mrMLM	BS00003585_51	2B	747603047	0.0321	4.6932	11.514	0.0778	T
mr1336	Arginine	mrMLM	Excalibur_c18966_804	2B	748979814	0.0105	4.1945	7.0565	0.2	T
mr1438	Asparagine	mrMLM	BobWhite_c10520_1517	2B	775371492	0.0228	3.1748	11.58	0.0556	G
mr1425	Tryptamine	mrMLM	IACX787	3A	575495553	0.0032	3.078	8.4159	0.0667	G
mr1338	Tyrosine	mrMLM	wsnp_BE426418A_Ta_2_1	3A	725738598	-0.0033	3.4085	2.8466	0.3111	C
mr1326	Isoleucine	mrMLM	Tdurum_contig97351_247	3B	239895091	0.0205	3.0678	8.8476	0.1556	A
mr1332	Methionine	mrMLM	BS00074287_51	3B	408354812	-0.0197	4.2545	14.4317	0.0667	C	TraesCS3B01G253600	406861944	Amino acid transporter
mr1446	Tyramine	mrMLM	BS00068494_51	3B	582466573	0.0008	4.8986	17.0217	0.1889	A	TraesCS3B01G369800	581906961	Aminotransferase
mr1047	Serotonin	mrMLM	IAAV5835	3B	618155198	-0.0073	4.0116	5.7764	0.3778	G
mr1438	Asparagine	mrMLM	wsnp_Ex_c3257_6003626	3B	669714285	-0.0113	3.6696	7.3795	0.2167	T
mr1336	Arginine	mrMLM	Ra_c23717_380	3B	723467383	-0.0133	6.1143	11.2637	0.1889	G
mr1346	Tryptophan	mrMLM	Tdurum_contig97206_869	4A	24757077	-0.0419	4.4498	9.2204	0.0667	T
mr1320	Serine	mrMLM	RAC875_c1022_3059	4A	595984457	0.0277	4.2089	11.9764	0.2444	G	TraesCS4A01G294100	595563706	Aminopeptidase
mr1333	Histidine	mrMLM	RAC875_c1022_3059	4A	595984457	0.007	3.0652	9.6393	0.2444	G	TraesCS4A01G294100	595563706	Aminopeptidase
mr1338	Tyrosine	mrMLM	Excalibur_c1534_677	4A	656777383	0.0078	4.5179	9.2987	0.1167	G
mr1425	Tryptamine	mrMLM	GENE-3126_21	4B	1048094	0.0022	3.448	8.7144	0.2	T
mr1438	Asparagine	mrMLM	wsnp_Ra_rep_c71114_69138821	4B	14124082	-0.0129	3.009	6.508	0.1556	A	TraesCS4B01G020000	14118078	Aminopeptidase
mr1047	Serotonin	mrMLM	Kukri_c48199_102	4B	78021152	0.0087	5.9363	7.5857	0.3278	C
mr1330	Lysine	mrMLM	IAAV108	5A	601615768	-0.0329	4.4761	13.5744	0.0667	G
mr1336	Arginine	mrMLM	BS00029462_51	5A	682898385	-0.0093	4.491	7.9813	0.2222	C
mr1047	Serotonin	mrMLM	RAC875_c22599_731	5A	682933090	-0.0181	5.6597	9.9316	0.0667	T
mr1320	Serine	mrMLM	RAC875_c22599_731	5A	682933090	-0.0481	4.2324	11.3496	0.0667	T
mr1332	Methionine	mrMLM	Excalibur_c46000_203	5B	684494483	-0.0093	3.9952	5.9855	0.3778	C
mr1335	Phenylalanine	mrMLM	CAP7_c2381_149	6A	61418826	-0.004	4.1541	10.6675	0.2	A
mr1438	Asparagine	mrMLM	RAC875_c4632_934	6A	65556883	0.0081	3.1091	4.5663	0.4222	T
mr1330	Lysine	mrMLM	BS00091891_51	7A	77435003	-0.0186	3.6941	7.901	0.1611	G
mr1336	Arginine	mrMLM	BS00091891_51	7A	77435003	-0.0091	3.328	5.0091	0.1611	G
mr1335	Phenylalanine	mrMLM	BS00110010_51	7A	80861432	-0.0032	4.1582	10.5777	0.4778	C
mr1047	Serotonin	mrMLM	Ex_c59019_412	7A	87309608	-0.0118	6.8173	8.2787	0.1278	C
mr1325	Leucine	mrMLM	wsnp_BQ160404A_Ta_1_1	7A	660464837	0.0144	5.5678	15.5573	0.3667	G	TraesCS7A01G464900	661298251	Amino acid transporter
mr1326	Isoleucine	mrMLM	wsnp_BQ160404A_Ta_1_1	7A	660464837	0.024	5.701	15.8934	0.3667	G	TraesCS7A01G464900	661298251	Amino acid transporter
mr1338	Tyrosine	mrMLM	Kukri_rep_c74538_62	7A	660550514	-0.0083	5.8017	13.4259	0.1722	T
mr1336	Arginine	mrMLM	BS00022811_51	7A	709639589	-0.0159	6.699	13.5012	0.1222	T
mr1327	Aspartic acid	mrMLM	IACX13137	7A	712309297	0.0345	8.0248	21.3557	0.4056	C
mr1332	Methionine	mrMLM	Excalibur_c28715_447	7B	603274095	-0.0303	4.1312	19.7562	0.05	G
mr1326	Isoleucine	mrMLM	Excalibur_c373_1347	7D	576747327	-0.0211	3.7106	7.6244	0.15	C
mr1446	Tyramine	pKWmEB	wsnp_Ex_c52086_55808126	1A	591091163	-0.0002	14.6121	13.6363	0.1667	A
mr1446	Tyramine	pKWmEB	CAP7_c1241_128	1B	328439865	-1.27e-05	3.9621	0.1533	0.1111	G
mr1425	Tryptamine	pKWmEB	Kukri_c24586_923	1B	478568261	4.22e-05	3.6251	3.7671	0.2444	C
mr1338	Tyrosine	pKWmEB	BS00039135_51	1B	636753103	-0.0011	3.6305	3.1176	0.25	C
mr1446	Tyramine	pKWmEB	wsnp_CAP7_c266_144809	1B	653185853	5.45e-05	6.8434	2.9809	0.3444	A
mr1446	Tyramine	pKWmEB	Tdurum_contig43162_244	1B	678049710	3.9e-05	5.351	1.4633	0.3389	A
mr1325	Leucine	pKWmEB	BS00079462_51	1D	27576063	-0.0127	4.3709	13.8511	0.0833	C
mr1446	Tyramine	pKWmEB	BS00070085_51	1D	28224828	-5.14e-05	3.3379	0.3306	0.1056	C
mr1425	Tryptamine	pKWmEB	BS00012936_51	1D	34621416	-0.0011	3.7733	6.7064	0.3222	C	TraesCS1D01G052500	33595595	Tryptophan decarboxylase
mr1446	Tyramine	pKWmEB	D_contig12592_200	1D	491049957	2.06e-05	3.1148	0.3972	0.2389	T
mr1336	Arginine	pKWmEB	BS00022332_51	2A	40823104	-1.87e-05	3.3955	5.1889	0.15	A
mr1330	Lysine	pKWmEB	wsnp_Ex_c5412_9564046	2A	41237242	-0.0118	4.4704	9.2252	0.4333	A	TraesCS2A01G088600	41992567	Pyruvate decarboxylase
mr1325	Leucine	pKWmEB	wsnp_Ex_c5412_9564046	2A	41237242	-0.0066	3.2116	8.7784	0.4333	A
mr1047	Serotonin	pKWmEB	Kukri_c24852_466	2A	78844411	0.0059	3.4751	7.3548	0.4167	A
mr1333	Histidine	pKWmEB	wsnp_Ex_c41913_48628389	2A	84950937	0.0032	3.8282	9.5677	0.3444	G
mr1047	Serotonin	pKWmEB	Excalibur_c2553_894	2A	102677096	-0.0149	5.7058	15.8037	0.0667	T
mr1333	Histidine	pKWmEB	Excalibur_c2553_894	2A	102677096	-3.75e-05	3.0931	9.7782	0.0667	T
mr1332	Methionine	pKWmEB	Ra_c1257_2455	2A	447945825	-9.87e-05	3.081	4.5876	0.3278	T
mr1336	Arginine	pKWmEB	RAC875_rep_c72668_695	2A	475874123	0.0079	3.0027	4.0981	0.0778	C
mr1446	Tyramine	pKWmEB	Kukri_rep_c107630_127	2A	686857836	-3.19e-05	3.7649	0.0002	0.1667	T
mr1438	Asparagine	pKWmEB	Excalibur_c27279_699	2A	686877690	-0.007	3.1479	4.3551	0.1833	T
mr1333	Histidine	pKWmEB	BS00000297_51	2A	699912092	-0.0032	4.2237	5.5427	0.3833	A
mr1336	Arginine	pKWmEB	GENE-0862_110	2A	745031425	0.0062	4.5769	3.7648	0.1889	A
mr1320	Serine	pKWmEB	wsnp_Ex_c3695_6740063	2A	759830297	0.0146	3.4708	8.1268	0.2389	T
mr1446	Tyramine	pKWmEB	BS00027693_51	2B	2566069	-2.2e-05	5.5626	0.5073	0.1944	G
mr1333	Histidine	pKWmEB	IACX9408	2B	26581220	-0.0082	3.1472	5.3996	0.0889	A
mr1338	Tyrosine	pKWmEB	wsnp_Ra_rep_c117300_96881829	2B	28367518	-7.49e-05	3.6319	3.5435	0.4389	A
mr1338	Tyrosine	pKWmEB	wsnp_BM140364B_Ta_2_1	2B	115381727	-3.78e-05	3.1719	3.7274	0.2278	G
mr1425	Tryptamine	pKWmEB	Ku_c4042_576	2B	118287554	-2.42e-05	4.042	0.0106	0.2111	T
mr1438	Asparagine	pKWmEB	Kukri_c65988_297	2B	699828187	-0.0084	3.189	4.5449	0.15	G
mr1446	Tyramine	pKWmEB	BS00102614_51	2B	724754961	-1.08e-05	3.9701	0.6876	0.0722	C
mr1330	Lysine	pKWmEB	BS00003585_51	2B	747603047	0.0203	5.2774	9.3216	0.0778	T
mr1438	Asparagine	pKWmEB	BobWhite_c10520_1517	2B	775371492	0.0149	3.2434	9.5615	0.0556	G
mr1319	Alanine	pKWmEB	IAAV8205	2D	678809	-0.0142	3.7349	7.8469	0.3167	T
mr1338	Tyrosine	pKWmEB	Excalibur_c15048_488	2D	60946925	6.94e-05	3.7758	2.5007	0.1722	C
mr1446	Tyramine	pKWmEB	Ra_c2033_337	2D	63570691	-5.85e-05	3.1493	1.2489	0.1333	T
mr1446	Tyramine	pKWmEB	Kukri_c1568_889	3A	9854653	-0.0001	4.0957	1.2717	0.0944	G
mr1332	Methionine	pKWmEB	Tdurum_contig49981_703	3A	568382896	-0.0031	3.0449	12.0941	0.05	G
mr1425	Tryptamine	pKWmEB	IACX787	3A	575495553	0.0013	4.0357	3.3682	0.0667	G
mr1338	Tyrosine	pKWmEB	wsnp_BE426418A_Ta_2_1	3A	725738598	-0.0023	3.0908	1.7933	0.3111	C
mr1327	Aspartic acid	pKWmEB	IAAV5662	3B	39905088	0.017	3.6715	6.5862	0.2444	G
mr1446	Tyramine	pKWmEB	BS00089954_51	3B	543718678	5.31e-05	5.468	1.8796	0.1722	A	TraesCS3B01G340000	545806041	Tyrosine decarboxylase
mr1047	Serotonin	pKWmEB	IAAV5835	3B	618155198	-0.0078	6.4865	6.7884	0.3778	G
mr1438	Asparagine	pKWmEB	wsnp_Ex_c3257_6003626	3B	669714285	-0.0093	5.2635	8.3244	0.2167	T
mr1336	Arginine	pKWmEB	Ra_c23717_380	3B	723467383	-0.0058	3.9881	8.4243	0.1889	G
mr1336	Arginine	pKWmEB	Kukri_rep_c68685_795	3B	784554456	0.0028	3.3433	2.5325	0.4	A
mr1446	Tyramine	pKWmEB	GENE-3071_60	4A	75256434	3.85e-05	4.4714	0.9053	0.2056	G
mr1047	Serotonin	pKWmEB	Ra_c37920_342	4A	545602028	0.006	4.4226	4.2408	0.2889	A
mr1322	Valine	pKWmEB	RFL_Contig2226_1048	4A	593337515	-0.0067	3.6467	9.6156	0.1056	T	TraesCS4A01G287900	593113190	Peptide transporter
mr1331	Glutamic acid	pKWmEB	RFL_Contig2226_1048	4A	593337515	-0.0249	3.084	6.3746	0.1056	T	TraesCS4A01G287900	593113190	Peptide transporter
mr1319	Alanine	pKWmEB	RAC875_c1022_3059	4A	595984457	0.0246	5.678	15.6491	0.2444	G	TraesCS4A01G294100	595563706	Aminopeptidase
mr1323	Threonine	pKWmEB	RAC875_c1022_3059	4A	595984457	0.0008	3.0554	10.5058	0.2444	G	TraesCS4A01G294100	595563706	Aminopeptidase
mr1333	Histidine	pKWmEB	RAC875_c1022_3059	4A	595984457	0.0037	3.5302	8.4036	0.2444	G	TraesCS4A01G294100	595563706	Aminopeptidase
mr1336	Arginine	pKWmEB	RAC875_c1022_3059	4A	595984457	0.0035	3.2957	5.4697	0.2444	G	TraesCS4A01G294100	595563706	Aminopeptidase
mr1446	Tyramine	pKWmEB	Kukri_c2706_1424	4A	597693615	-0.0001	4.2519	2.3548	0.4	A
mr1338	Tyrosine	pKWmEB	Excalibur_c1534_677	4A	656777383	0.0046	4.9556	3.5367	0.1167	G
mr1446	Tyramine	pKWmEB	Excalibur_c18660_1719	4A	681717541	-8.09e-05	6.6793	0.2687	0.2444	A
mr1446	Tyramine	pKWmEB	BS00032622_51	4A	703340842	-8.04e-05	10.9495	0.5213	0.4611	A
mr1047	Serotonin	pKWmEB	Tdurum_contig71513_242	4A	738731031	-0.0082	3.5961	2.9273	0.0722	A
mr1425	Tryptamine	pKWmEB	GENE-3126_21	4B	1048094	0.0017	6.4517	9.1594	0.2	T
mr1446	Tyramine	pKWmEB	BS00063011_51	4B	5824618	-5.95e-05	5.729	6.4411	0.1	A
mr1438	Asparagine	pKWmEB	wsnp_Ra_rep_c71114_69138821	4B	14124082	-0.0096	4.0763	6.0504	0.1556	A	TraesCS4B01G020000	14118078	Aminopeptidase
mr1338	Tyrosine	pKWmEB	Kukri_c23070_350	4B	54324288	-3.36e-05	3.5702	3.8258	0.0833	C
mr1446	Tyramine	pKWmEB	GENE-2771_327	4B	526728116	6.28e-05	4.4777	0.6714	0.1444	G
mr1333	Histidine	pKWmEB	BS00037020_51	4B	595271138	0.0041	3.0685	8.4402	0.15	C
mr1338	Tyrosine	pKWmEB	BS00037020_51	4B	595271138	0.0023	7.1139	11.8399	0.15	C
mr1446	Tyramine	pKWmEB	BS00022364_51	4B	597032112	-7.37e-05	3.7473	1.1796	0.2222	A
mr1321	Proline	pKWmEB	RAC875_c10859_229	4B	615562258	-0.1158	8.0531	19.351	0.0667	A
mr1446	Tyramine	pKWmEB	Kukri_c18722_425	4B	649602930	-0.0001	8.6916	0.4443	0.2444	C
mr1438	Asparagine	pKWmEB	Excalibur_c20411_127	4B	660656824	-0.0081	4.6365	7.0174	0.2944	A
mr1047	Serotonin	pKWmEB	Ku_c21589_1177	4D	509825129	-0.0092	3.2634	11.512	0.0778	G
mr1425	Tryptamine	pKWmEB	wsnp_Ex_c3620_6612294	5A	2122570	0.0001	4.173	1.3983	0.1833	G
mr1425	Tryptamine	pKWmEB	Kukri_c24771_821	5A	395870811	4.71e-05	4.9547	2.28	0.1889	G
mr1330	Lysine	pKWmEB	IAAV108	5A	601615768	-0.0208	4.3578	18.2199	0.0667	G
mr1338	Tyrosine	pKWmEB	IAAV108	5A	601615768	-0.001	8.8386	9.3974	0.0667	G
mr1425	Tryptamine	pKWmEB	wsnp_Ex_c40019_47165575	5A	611560878	-0.0014	5.0033	6.0436	0.2167	T
mr1446	Tyramine	pKWmEB	BS00068528_51	5B	23331598	-5.76e-05	3.7819	0.7153	0.4056	C
mr1321	Proline	pKWmEB	Kukri_c82296_367	5B	527050928	0.0284	3.2679	6.1959	0.3722	T
mr1330	Lysine	pKWmEB	BS00022231_51	5B	653655626	-0.0123	5.0397	6.4953	0.2278	C
mr1331	Glutamic acid	pKWmEB	RAC875_c18322_670	5D	31273563	-0.0212	4.1645	10.1038	0.3833	A	TraesCS5D01G031800	29163045	Amino acid transporter
mr1446	Tyramine	pKWmEB	wsnp_Ex_c508_1008029	5D	445315748	-2.82e-05	3.1558	0.8645	0.0778	C
mr1446	Tyramine	pKWmEB	wsnp_Ex_c10087_16579529	6A	61036081	-3.16e-05	6.1748	0.0411	0.2167	A
mr1322	Valine	pKWmEB	CAP7_c2381_149	6A	61418826	-0.0075	5.3853	15.6523	0.2	A
mr1331	Glutamic acid	pKWmEB	CAP7_c2381_149	6A	61418826	-0.0359	6.6942	14.898	0.2	A
mr1438	Asparagine	pKWmEB	RAC875_c4632_934	6A	65556883	0.0064	3.581	5.9397	0.4222	T
mr1446	Tyramine	pKWmEB	BS00099074_51	6A	595627707	8.45e-05	8.9396	3.8027	0.1167	G
mr1446	Tyramine	pKWmEB	BS00058295_51	6A	615209114	0.0001	7.8744	1.0942	0.1333	G
mr1327	Aspartic acid	pKWmEB	BS00011624_51	6B	164394581	-0.0173	4.9541	10.2393	0.4722	T
mr1047	Serotonin	pKWmEB	wsnp_Ex_c1603_3056226	6B	221813703	-0.0037	3.2157	4.0407	0.2444	G
mr1446	Tyramine	pKWmEB	wsnp_Ku_c11870_19296142	6B	573324217	-6.16e-05	5.1871	0.3669	0.3167	C
mr1446	Tyramine	pKWmEB	BobWhite_c45091_53	6B	601345823	-2.51e-05	3.515	0.0947	0.05	C
mr1446	Tyramine	pKWmEB	GENE-4086_876	6B	641286707	0.0001	4.3649	2.5762	0.4722	G
mr1446	Tyramine	pKWmEB	BS00046263_51	6B	704974517	-3.63e-05	4.4048	2.5441	0.3056	A
mr1338	Tyrosine	pKWmEB	Kukri_c79048_87	6B	719711481	5.85e-05	6.5378	6.7659	0.0444	G
mr1338	Tyrosine	pKWmEB	Excalibur_c31801_48	6D	4633869	-0.0002	3.5018	4.3236	0.1444	A
mr1335	Phenylalanine	pKWmEB	wsnp_Ex_rep_c66433_64661643	6D	54005030	-0.0031	4.7791	13.019	0.1778	G
mr1327	Aspartic acid	pKWmEB	BS00003568_51	6D	466944457	-0.0194	3.1743	6.55	0.1	T
mr1336	Arginine	pKWmEB	Tdurum_contig75584_1118	7A	253660	0.0069	3.6906	3.6026	0.1167	A
mr1446	Tyramine	pKWmEB	RAC875_c22210_191	7A	10357658	1.92e-05	6.488	0.9833	0.2389	C
mr1446	Tyramine	pKWmEB	Tdurum_contig51645_738	7A	68190793	0.0001	3.5553	0.7989	0.4167	G
mr1335	Phenylalanine	pKWmEB	BS00097659_51	7A	81104885	-0.002	3.2867	9.9815	0.4667	G
mr1047	Serotonin	pKWmEB	Ex_c59019_412	7A	87309608	-0.0079	4.0367	9.401	0.1278	C
mr1319	Alanine	pKWmEB	BS00022049_51	7A	484083044	-0.0129	3.8241	9.1465	0.4056	T
mr1446	Tyramine	pKWmEB	RAC875_c20121_561	7A	657518351	1.65e-05	5.3862	0.515	0.05	G
mr1425	Tryptamine	pKWmEB	IACX7848	7A	677822559	-0.0004	3.8046	5.2383	0.4167	A
mr1320	Serine	pKWmEB	CAP7_rep_c5949_55	7A	709122554	-0.0131	3.6183	7.9755	0.3722	T
mr1336	Arginine	pKWmEB	BS00022811_51	7A	709639589	-0.0167	11.6079	19.7323	0.1222	T
mr1446	Tyramine	pKWmEB	BS00022811_51	7A	709639589	0.0001	4.495	0.7683	0.1222	T
mr1327	Aspartic acid	pKWmEB	RAC875_c90330_82	7A	721224063	0.02	5.7905	15.0517	0.4167	A
mr1425	Tryptamine	pKWmEB	Jagger_c3075_99	7B	3336832	0.0003	3.5215	3.877	0.0667	G
mr1336	Arginine	pKWmEB	wsnp_Ex_rep_c107796_91279476	7B	105558975	0.0053	3.9384	4.3785	0.1722	A
mr1332	Methionine	pKWmEB	Tdurum_contig85467_209	7B	468953757	0.0011	3.3494	6.2308	0.0833	C
mr1446	Tyramine	pKWmEB	BS00022053_51	7B	640915888	-0.0001	4.8752	1.3274	0.3556	T
mr1321	Proline	pKWmEB	BS00071100_51	7B	712616585	0.0399	3.2047	7.0431	0.1556	A
mr1326	Isoleucine	pKWmEB	BS00071100_51	7B	712616585	0.0191	4.5555	10.5994	0.1556	A
mr1446	Tyramine	pKWmEB	BS00021666_51	7B	725520340	-4.28e-05	5.1926	3.364	0.0667	T
mr1336	Arginine	pKWmEB	Kukri_c15195_1052	7D	27652003	0.0098	3.5726	4.5231	0.1	C
mr1047	Serotonin	pLARmEB	BS00066212_51	1A	551050669	-0.0097	4.1099	6.7519	0.1758	AA
mr1331	Glutamic acid	pLARmEB	Excalibur_c35310_375	1A	558490011	-0.0363	3.3231	4.1131	0.044	AA	TraesCS1A01G390300	557948010	Glutamate receptor
mr1326	Isoleucine	pLARmEB	Ra_c58279_702	2A	41232564	-0.011	3.54	3.7644	0.4615	TT
mr1331	Glutamic acid	pLARmEB	Ra_c58279_702	2A	41232564	-0.0191	3.8187	3.1674	0.4615	TT
mr1336	Arginine	pLARmEB	Ra_c58279_702	2A	41232564	-0.0061	3.3663	3.5426	0.4615	TT
mr1322	Valine	pLARmEB	wsnp_Ex_c5412_9564046	2A	41237242	-0.0048	3.2476	4.2713	0.4341	AA
mr1047	Serotonin	pLARmEB	D_contig19931_275	2D	574908828	0.0038	3.0265	1.5648	0.4176	GG
mr1321	Proline	pLARmEB	IACX20464	3D	545914600	-0.0503	3.3264	3.0342	0.1044	CC
mr1047	Serotonin	pLARmEB	BS00084703_51	4A	705508465	0.0073	3.5913	5.6946	0.4121	AA
mr1047	Serotonin	pLARmEB	wsnp_BE399966A_Ta_2_3	5A	9659082	0.006	3.3954	3.3167	0.3187	GG
mr1336	Arginine	pLARmEB	wsnp_Ex_rep_c68117_66883366	5A	111623403	-0.0085	4.2293	5.5595	0.2692	CC
mr1335	Phenylalanine	pLARmEB	Kukri_rep_c68330_380	5B	556639695	-0.0027	3.0054	4.1359	0.1593	TT
mr1331	Glutamic acid	pLARmEB	Kukri_c21443_482	6A	14354277	0.0222	4.1247	3.3502	0.2582	CC
mr1331	Glutamic acid	pLARmEB	Kukri_c22149_276	6A	61386483	-0.0295	4.486	5.3017	0.1813	CC
mr1327	Aspartic acid	pLARmEB	BS00086046_51	6A	425277756	0.0181	3.1311	2.9349	0.1484	TT
mr1327	Aspartic acid	pLARmEB	BS00011624_51	6B	164394581	-0.0161	3.5736	4.4757	0.467	TT
mr1322	Valine	pLARmEB	Tdurum_contig15081_344	7A	85901881	-0.0069	3.7385	4.5942	0.1264	AA
mr1331	Glutamic acid	pLARmEB	Tdurum_contig15081_344	7A	85901881	-0.0217	3.0401	2.1486	0.1264	AA
mr1326	Isoleucine	pLARmEB	Kukri_rep_c74538_62	7A	660550514	-0.0138	3.3484	3.9466	0.1703	TT
mr1338	Tyrosine	pLARmEB	Kukri_rep_c74538_62	7A	660550514	-0.007	5.2987	9.8062	0.1703	TT
mr1327	Aspartic acid	pLARmEB	RAC875_c90330_82	7A	721224063	0.0254	5.2375	11.0915	0.4176	AA
mr1330	Lysine	pLARmEB	IAAV1218	7B	498888175	0.0121	3.2339	5.7073	0.4451	CC
mr1321	Proline	pLARmEB	BS00071100_51	7B	712616585	0.0689	6.2171	6.8992	0.1593	AA
mr1336	Arginine	pLARmEB	BS00071100_51	7B	712616585	0.0104	4.5363	5.5407	0.1593	AA
mr1438	Asparagine	pLARmEB	BS00022203_51	7D	58868443	0.0131	5.0555	10.9166	0.3352	GG
mr1336	Arginine	pLARmEB	Excalibur_c72450_483	7D	409606567	-0.0081	3.3221	4.8152	0.2527	GG
mr1326	Isoleucine	pLARmEB	Excalibur_c373_1347	7D	576747327	-0.0137	3.1773	3.4062	0.1538	CC
mr1321	Proline	pLARmEB	D_contig65328_393	7D	634592419	-0.0464	3.401	4.2815	0.1374	GG
mr1330	Lysine	MLM	BS00003585_51	2B	747603047		3.35e-06	0.0397938	0.0824	TT
mr1332	Methionine	MLM	BS00074287_51	3B	408354812		2.12e-06	0.0267653	0.0659	CC
mr1321	Proline	MLM	RAC875_c10859_229	4B	615562258		8.92e-07	0.137654	0.0659	AA
mr1336	Arginine	MLM	BS00022811_51	7A	709639589		3.06e-06	-0.0195899	14.0731	T

## Sheet: Supplementary Table S5
Supplementary Table S5 Kinetic Parameters of TraesCS1D01g052500, OsTDC1 and OsTDC3.
Substrate	Enzyme	Km (mM)	Kcat (s-1)	Kcat / Km
Tryptophan	TraesCS1D01g052500	0.10 ± 0.01	1.79 ± 0.11	18.21
Tyrosine	TraesCS1D01g052500	NA	NA	NA
Tryptophan	OsTDC1	0.31 ± 0.03	3.66 ± 0.27	11.75
Tryptophan	OsTDC3	0.32 ± 0.05	3.53 ± 0.25	10.97
